# Supplementary material for: Biological age estimation using circulating blood biomarkers
Source: Commun Biol. 2023 Oct 26;6:1089. doi: 10.1038/s42003-023-05456-z (PMC10603148; doi:10.1038/s42003-023-05456-z)
Supplement: Supplementary file 4 — Supplementary Data [file 42003_2023_5456_MOESM4_ESM.xlsx]

## Sheet: Fig1a
Feature	Selection proportion
sexM	1
age	1
albumin	1
alkaline phosphatase	1
urea	1
cholesterol	1
creatinine	1
cystatin c	1
glycated haemoglobin	1
log c reactive protein	1
log gamma glutamyltransf	1
red blood cell erythrocyte count	1
mean corpuscular volume	1
red blood cell erythrocyte distribution width	1
monocyte count	1
neutrophill count	1
lymphocyte percentage	1
mean sphered cell volume	1
log alanine aminotransfe	1
log shbg	1
log vitamin d	1
high light scatter reticulocyte percentage	0.99
glucose	0.98
platelet distribution width	0.97
mean corpuscular haemoglobin	0.96
platelet crit	0.88
apolipoprotein a	0.8
mean platelet thrombocyte volume	0.72
phosphate	0.71
log total bilirubin	0.69
eosinophill percentage	0.6
ldl	0.48
neutrophill percentage	0.3
white blood cell leukocyte count	0.2
log aspartate aminotrans	0.17
basophill count	0.13
log basophill percentage	0.1
calcium	0.05
immature reticulocyte fraction	0.05
total protein	0.02
eosinophill count	0.02
log reticulocyte percentage	0.02
igf 1	0.01
haematocrit percentage	0.01
apolipoprotein b	0
hdl cholesterol	0
urate	0
log testosterone	0
haemoglobin concentration	0
mean corpuscular haemoglobin concentration	0
platelet count	0
lymphocyte count	0
nucleated red blood cell count	0
nucleated red blood cell percentage	0
mean reticulocyte volume	0
high light scatter reticulocyte count	0
log monocyte percentage	0
log reticulocyte count	0
log triglycerides	0

## Sheet: Fig1b
Model	Concordance	Lower_CI	Upper_CI
Sex&Age (null model)	0.7262	0.7155	0.7369
Full ENC	0.7775	0.7672	0.7878
RSF	0.7725	0.7575	0.7872
PhenoAge (on UKBB)	0.7499	0.7392	0.7606

## Sheet: Fig1c
Stratification	concordance	lower_CI	upper_CI	Group	Model
Health Status	0.760161	0.744815	0.775507	Sick	Full-ENC
Health Status	0.760964	0.745838	0.776091	Healthy	Full-ENC
Health Status	0.687458	0.670682	0.704235	Sick	Sex and Age
Health Status	0.735109	0.720181	0.750037	Healthy	Sex and Age
Townsend Deprivation	0.756878	0.73957	0.774185	Lower TDI	Full-ENC
Townsend Deprivation	0.786276	0.773464	0.799089	Upper TDI	Full-ENC
Townsend Deprivation	0.724627	0.707155	0.742098	Lower TDI	Sex and Age
Townsend Deprivation	0.731585	0.718061	0.745108	Upper TDI	Sex and Age

## Sheet: Fig2
model	method	concordance	lower_CI	upper_CI
Basic Metabol Panel(2) [b=4]	Bespoke Cox Model	0.726228	0.715483	0.736972
Cholesterol Panel(6) [b=4]	Bespoke Cox Model	0.726228	0.715483	0.736972
Comprhns Metabol Panel(3) [b=10]	Bespoke Cox Model	0.735525	0.724906	0.746145
Liver Function Panel(5) [b=6]	Bespoke Cox Model	0.744318	0.733742	0.754894
Full Blood Panel(1) [b=22]	Bespoke Cox Model	0.754868	0.744288	0.765447
Comprhns Metabol Panel +CC(4) [b=11]	Bespoke Cox Model	0.755951	0.745519	0.766384
Renal/Diabetes Panel(8) [b=12]	Bespoke Cox Model	0.758494	0.74806	0.768927
Infection Panel(7) [b=23]	Bespoke Cox Model	0.759754	0.749286	0.770223
Employer/Cardiac Panel(9) [b=38]	Bespoke Cox Model	0.767163	0.756647	0.777679
Employer/Cardiac Panel +CC(10) [b=39]	Bespoke Cox Model	0.774183	0.763818	0.784548
Basic Metabol Panel(2) [b=4]	Impute & Full Cox Model	0.719547	0.708683	0.730411
Cholesterol Panel(6) [b=4]	Impute & Full Cox Model	0.718684	0.707824	0.729544
Comprhns Metabol Panel(3) [b=10]	Impute & Full Cox Model	0.722071	0.711088	0.733054
Liver Function Panel(5) [b=6]	Impute & Full Cox Model	0.733264	0.722476	0.744053
Full Blood Panel(1) [b=22]	Impute & Full Cox Model	0.744565	0.733969	0.755162
Comprhns Metabol Panel +CC(4) [b=11]	Impute & Full Cox Model	0.748655	0.738116	0.759194
Renal/Diabetes Panel(8) [b=12]	Impute & Full Cox Model	0.748492	0.737858	0.759125
Infection Panel(7) [b=23]	Impute & Full Cox Model	0.749242	0.738667	0.759817
Employer/Cardiac Panel(9) [b=38]	Impute & Full Cox Model	0.765672	0.755198	0.776146
Employer/Cardiac Panel +CC(10) [b=39]	Impute & Full Cox Model	0.77254	0.762147	0.782932

## Sheet: Fig3a
final_features	final_coefs	lower_int	upper_int
age	0.609903	0.588433	0.631372
albumin	-0.0289972	-0.0452777	-0.0127167
alkaline phosphatase	0.0369283	0.0213553	0.0525013
apolipoprotein a	-0.048504	-0.0674086	-0.0295995
cholesterol	-0.0810404	-0.0972643	-0.0648167
creatinine	-0.158833	-0.180557	-0.137108
cystatin c	0.267089	0.249481	0.284696
glucose	0.026084	0.0115158	0.0406522
glycated haemoglobin	0.0922971	0.0765527	0.108041
high light scatter reticulocyte percentage	0.033429	0.0176308	0.0492272
log alanine aminotransfe	-0.136521	-0.155797	-0.117245
log c reactive protein	0.0826472	0.064974	0.10032
log gamma glutamyltransf	0.158446	0.140194	0.176699
log shbg	0.143422	0.123886	0.162957
log vitamin d	-0.123265	-0.138463	-0.108067
lymphocyte percentage	-0.0775102	-0.0969074	-0.058113
mean corpuscular haemoglobin	0.045333	0.0115124	0.0791536
mean corpuscular volume	0.072504	0.0389299	0.106078
mean sphered cell volume	0.0345218	0.0133484	0.0556953
monocyte count	0.0606403	0.0455406	0.07574
neutrophill count	0.0896336	0.0700839	0.109183
platelet crit	-0.0612576	-0.0781617	-0.0443535
platelet distribution width	0.0366245	0.0212431	0.0520058
red blood cell erythrocyte count	-0.0820779	-0.102969	-0.0611869
red blood cell erythrocyte distribution width	0.163644	0.147782	0.179505
sexM	0.278688	0.254108	0.303268
urea	-0.0377957	-0.0544048	-0.0211866

## Sheet: Fig3b
Feature	Value	Model
albumin	-0.0336	Levine.et.al
creatinine	0.0095	Levine.et.al
glucose	0.0195	Levine.et.al
log_c_reactive_protein	0.0954	Levine.et.al
lymphocyte_percentage	-0.012	Levine.et.al
mean_corpuscular_volume	0.0268	Levine.et.al
red_blood_cell_dist_width	0.3356	Levine.et.al
alkaline_phosphatase	0.00188	Levine.et.al
white_blood_cell_count	0.0554	Levine.et.al
age	0.0804	Levine.et.al
albumin	-0.011	Full.ENC
creatinine	-0.011	Full.ENC
glucose	0.032	Full.ENC
log_c_reactive_protein	0.08	Full.ENC
lymphocyte_percentage	-0.011	Full.ENC
mean_corpuscular_volume	0.017	Full.ENC
red_blood_cell_dist_width	0.202	Full.ENC
alkaline_phosphatase	0.0016	Full.ENC
white_blood_cell_count	0	Full.ENC
age	0.075	Full.ENC
